# Supplementary material for: Association between Healthy Eating Index-2015 and Age-Related Cataract in American Adults: A Cross-Sectional Study of NHANES 2005–2008
Source: Nutrients. 2022 Dec 25;15(1):98. doi: 10.3390/nu15010098 (PMC9823857; doi:10.3390/nu15010098)
Supplement: Supplementary file 1 [file nutrients-15-00098-s001.zip]

Archive with 1 entries (1 files):
- nutrients-2064283-supplementary.pdf
